# Supplementary material for: Changes in Antimicrobial Resistance in Pediatric Urinary Pathogens Before, During, and After the COVID-19 Pandemic
Source: Antibiotics (Basel). 2025 Dec 9;14(12):1243. doi: 10.3390/antibiotics14121243 (PMC12729262; doi:10.3390/antibiotics14121243)
Supplement: Supplementary file 1 [file antibiotics-14-01243-s001.zip]

Archive with 1 entries (1 files):
- antibiotics-3971529-supplementary.pdf
